# Supplementary material for: Hominoid chromosomal rearrangements on 17q map to complex regions of segmental duplication
Source: Genome Biol. 2008 Feb 7;9(2):R28. doi: 10.1186/gb-2008-9-2-r28 (PMC2374708; doi:10.1186/gb-2008-9-2-r28)
Supplement: Additional data file 1 — Cat-specific BAC clones identified by library screening using overgo probes. [file gb-2008-9-2-r28-S1.xls]

## Sheet: Sheet1
Cat specific BAC clones identified by library screening using overgo probes
PROBE	Cat	Overgo sequence	PROBE LOCATION (March 2006)
	RPCI-86
A	62H20	ACCCACAAATGTTTAGCTCTGCCATGGGATATGTAG	chr17:705,656-705,691
A1	-	TTCGGATGCTGGAGCAGTACTCTAGTAACCTGGAGG	chr17:7,858,693-7,858,728
A2	-	CATACTGCCCTAGTTACAGTGGGCATTTGAGGGCAG	chr17:12,635,132-12,635,167
B	184H24	TGCCTGGCAGAGGCTCCATAGAGTCAACCAAGACCT	chr17:17,008,174-17,008,209
C1	84G22	TCTTGCTTTCCCTGTCACAGGTGGTGGCAGCAATAT	chr17:22,658,877-22,658,912
E		GGAGACTTGCTGTAAAACCGACTGGCTGGTCACCAT	chr17:33,144,675-33,144,710
E1	236I12	TAACAGGTGTGCGGGCAAACTTCACTTCCACTAAAT	chr17:33,612,761-33,612,796
E1	5G13	AATGAGTCAGGGCTCAAGGACTCGATACCAACCTCT	chr17:33,696,067-33,696,102
E2	233L11	TCTCAGACTCTCGTGATAGGAAAGTAGGCCAGTTTG	chr17:34,026,882-34,026,917
H	56J23	TGGCAGCCAATATACATTATCCACAGGTTTCTGGCT	chr17:47,970,022-47,970,057
I	153J19	CTGTCTCCACGGTTGGATCACACTCGTGCAGTCAAT	chr17:55,115,852-55,115,887
J	150M19	CCCCTTTAATCCGAATTCACGGGTTTTCCCTTCGCT	chr17:57,498,042-57,498,077
J2	196A3	GTCTGTGACTATTTTCTACCAGGCTAAGCCCAATGT	chr17:58,259,360-58,259,395
K’	46C19	GTAGGCATGGGAACCAGTTAAAGAAAGTGTCGATTC	chr17:65,612,540-65,612,575
L	69K23	TTCTGAAGGCGTGAGAACCTCTGCAAGTCAGGTTCC	chr17:78,387,453-78,387,488
