# Supplementary material for: Hominoid chromosomal rearrangements on 17q map to complex regions of segmental duplication
Source: Genome Biol. 2008 Feb 7;9(2):R28. doi: 10.1186/gb-2008-9-2-r28 (PMC2374708; doi:10.1186/gb-2008-9-2-r28)
Supplement: Additional data file 2 — Additional human BAC clones used to define the inversion breakpoints in macaque. [file gb-2008-9-2-r28-S2.xls]

## Sheet: Sheet2
Additional human BAC clones used to define the inversion breakpoints in MMU
CODE	Name	ACC.N.	UCSC March 2006	HSA 17qPROX	HSA 17qDIS	MMU 17qPROX	MMU 17qDIS	NOTE
E	RP11-115K3	AC113211	chr17:33,140,726-33,322,352	+	-	+	-
Ea	RP11-698P18	AC067923	chr17:33,212,143-33,371,437	++	+	++	-	DUP-A
Eb	RP11-357N22	BES	chr17:33,357,768-33,529,962	++	+	++	-
Ec	RP11-493E8	AC027821	chr17:33,289,078-33,429,230	++	+	++	-
Ed	RP11-678G7	AC021317	chr17:33,529,231-33,710,106	++	+	++	+
E1	RP11-923C2	AC124789	chr17:33,713,298-33,818,972	+	-	-	+		INVERTED REGION
	RP11-683J16	BES	chr17:33,943,080-34,125,098	+	-	-	+
	RP11-607B2	BES	chr17:34,003,130-34,174,291	+	-	-	+
	RP11-63P16	BES	chr17:34,153,262-34,305,207	+	-	-	+
	RP11-15P20	AC132851	chr17:34,158,317-34,333,528	+	-	-	+
	RP11-129G15	AC021102	chr17:34,532,427-34,720,213	+	-	-	+
	RP11-387H17	AC090844	chr17:35,207,009-35,434,854	+	-	-	+
	RP11-259G18	BES	chr17:41,559,186-41,734,024	+	-	-	+
	RP11-79O18	BES	chr17:42,087,497-42,244,517	+	-	-	+
	RP11-241G17	BES	chr17:42,155,161-42,322,684	+	-	-	+
	RP11-220N20	AC019319	chr17:42,226,771-42,268,630	+	-	-	+
F	RP11-15D16	AC021270	chr17:42,268,624-42,438,970	+	-	-	+
	RP11-63A1	AC005670	chr17:42,326,399-42,474,260	+	-	-	+
	RP11-646N18	BES	chr17:42,332,487-42,508,790	+	+	-	+	DUP-A'
	RP11-351F6	BES	chr17:42,347,476-42,518,092	+	+	-	+
	RP11-716B4	BES	chr17:42,375,360-42,559,536	+	+	-	+
	RP11-1006N17	BES	chr17:42,380,872-42,552,034	+	+	-	+
	RP11-315P18	BES	chr17:42,413,531-42,612,217	+	+	-	+
	RP11-164F13	BES	chr17:42,461,065-42,632,332	+	-	-	+
G	RP11-456D7	AC027152	chr17:43,587,728-43,720,471	+	-	-	+
H	RP11-170D6	AC105361	chr17:47,640,108-47,800,181	-	+	+	-
	RP11-579A4	AC025521	chr17:54,092,064-54,280,512	-	+	+	-
I	RP11-758H9	AC091271	chr17:55,012,846-55,148,629	-	+	+	-
	RP11-178C3	AC005702	chr17:55,350,421-55,498,114	+	+	++	-	DUP-B'
	RP11-15E18	AC011921	chr17:55,879,675-56,033,596	-	+	+	-
J	RP11-42F20	AC008158	chr17:57,449,286-57,597,398	-	+	+	-
J1	RP11-465I18	BES	chr17:57,474,072-57,660,715	-	+	+	-
Ja	RP11-473H20	BES	chr17:57,526,452-57,685,034	+	+	++	-	DUP-B
Jb	RP11-20G10	AC015885	chr17:57,623,401-57,779,952	+	+	+	+
Jc	RP11-51L5	AC053481	chr17:57,650,339-57,826,573	+	+	+	+
J2	RP11-50G1	BES	chr17:57,765,687-57,954,835	-	+	-	+
	RP11-721P9	AC068401	chr17:58,042,985-58,213,666	-	+	-	+
	RP11-453A12	AC068512	chr17:58,228,099-58,281,464	-	+	-	+
	RP11-155J18	BES	chr17:58,429,818-58,593,484	-	+	-	+
K	RP11-450M16	AC073299	chr17:59,588,364-59,747,225	-	+	-	+
