# Supplementary material for: Hominoid chromosomal rearrangements on 17q map to complex regions of segmental duplication
Source: Genome Biol. 2008 Feb 7;9(2):R28. doi: 10.1186/gb-2008-9-2-r28 (PMC2374708; doi:10.1186/gb-2008-9-2-r28)
Supplement: Additional data file 3 — Additional macaque BAC clones obtained by library screening or sequence analyses used to define the inversion breakpoints. [file gb-2008-9-2-r28-S3.xls]

## Sheet: Sheet1
Additional macaque BAC clones obtained by library screening or sequences analyses used to define the inversion breakpoints
BAC MMU	ACC.N.	position by blast on HSA (March 2006)	MMU 17qPROX	MMU 17qDIS	HSA 17qPROX	HSA 17qDIS	NOTE
CH250-269J1	AC143379	chr17:33,094,180-33,252,754	+	-	+	-
CH250-269K7	AC140608	chr17:33,181,128-33,275,575	+	-	+	-
CH250-271K24	AC142898	chr17:31,478,049-33,356,736	++	-	+	+	duplicated region
CH250-546L21	BES	chr17:33,283,332-33,312,210	++	-	++	+
CH250-447J12	BES	chr17:33,412,655-33,577,094	++	-	++	+
CH250-205E22	BES	chr17:31,505,490-33,311,100	++	-	++	+
CH250-157M18	BES	chr17:31,385,674-33,322,312	++	-	++	+
CH250-404F15	BES	chr17:31,489,815-33,577,568	++	-	++	+
CH250-466N3	BES	chr17:31,489,815-33,587,380	++	-	++	+
CH250-563K19	BES	chr17:31,529,956-33,356,495	++	-	++	+
CH250-411O5	BES	chr17:31,511,456-55,437,858	++	-	++	+
CH250-184D13	BES	chr17:31,511,508-57,691,873	++	-	++	+
CH250-276G2		chr17:57,729,109-57,729,131	+	-	-	+	screening with 20g10/51l5	inverted region
CH250-142L3			+	-	-	+
CH250-175A23			+	-	-	+
CH250-10D7	BES	chr17:57,551,498-57,627,788	+	-	-	+
CH250-39J12	BES	chr17:57,536,566-57,622,092	+	-	-	+
CH250-520J13	BES	chr17:33,717,270-33,717,550	-	+	+	-
CH250-48G3		chr17:33,612,761- 33,612,796	-	+	+	-	screening with OVERGOBP1-BP2
CH250-97A9			-	+	+	-
CH250-466D2*	BES	chr17:57,734,101-57,734,926	-	+	-	+
CH250-454F3	BES	chr17:57,816,377-57,966,092	-	+	-	+
CH250-10B16		chr17:57,826,604 -57,826,825	-	+	-	+	screening with SHGC-78807
CH250-148L14			-	+	-	+
CH250-260D1			-	+	-	+
CH250-510K23	BES	chr17:57,834,559-57,996,222	-	+	-	+
CH250-271G15	AC144328	chr17:57,851,032 -57,940,026	-	+	-	+
*(single end mapped)
