# Supplementary material for: Hominoid chromosomal rearrangements on 17q map to complex regions of segmental duplication
Source: Genome Biol. 2008 Feb 7;9(2):R28. doi: 10.1186/gb-2008-9-2-r28 (PMC2374708; doi:10.1186/gb-2008-9-2-r28)
Supplement: Additional data file 6 — Pairwise sequence similarity between putative breakpoints. [file gb-2008-9-2-r28-S6.xls]

## Sheet: Sheet1
Pairwise sequence similarity between putative breakpoints
DupA vs. Dup B
qname	qb	qe	sname	sb	se	per_sim	qsize	orient
chr17	33356388	33384831	chr17	57709795	57681578	0.978967	28444	-
chr17	33384534	33401140	chr17	57667608	57652074	0.977853	16607	-
chr17	33408655	33409824	chr17	57692163	57690978	0.942735	1170	-
chr17	33409941	33424757	chr17	57694711	57709571	0.979721	14817	+
chr17	33529231	33554201	chr17	57685032	57709795	0.977846	24971	+
chr17	33585563	33600000	chr17	57690884	57705368	0.982605	14438	+
chr17	33600001	33604214	chr17	57705369	57709609	0.979524	4214	+
mean						0.974179	14951.6
DupA vs. DupA' (no homologs were found in WGAC data)
DupA vs. DupB'
qname	qb	qe	sname	sb	se	per_sim	qsize	orient
chr17	33353382	33371437	chr17	55456657	55438128	0.957088	18056	-
chr17	33373990	33375159	chr17	55436845	55438011	0.936535	1170	+
chr17	33384768	33391081	chr17	55369241	55375943	0.946228	6314	+
chr17	33406548	33424757	chr17	55434744	55453004	0.978676	18210	+
chr17	33535431	33536600	chr17	55438011	55436845	0.939108	1170	-
chr17	33539153	33557215	chr17	55438128	55456657	0.95609	18063	+
chr17	33585657	33586826	chr17	55438011	55436845	0.937393	1170	-
chr17	33589379	33600000	chr17	55438128	55448751	0.976927	10622	+
chr17	33600001	33604214	chr17	55448752	55453042	0.981481	4214	+
mean						0.956614	8776.56
DupB' vs. DupB
qname	qb	qe	sname	sb	se	per_sim	qsize	orient
chr17	55354087	55376032	chr17	57683443	57660951	0.945428	21946	-
chr17	55436845	55438011	chr17	57692158	57690978	0.937446	1167	-
chr17	55438128	55453232	chr17	57694711	57709799	0.987038	15105	+
mean						0.956637	12739.3
DupA' vs. DupB' (no homologs were found in WGAC data)
Table show the sequence similarity (per_sim) of duplication pairs between breakpoints (DupA vs. DupB and DupA vs. DupB'). orient (orientation): if the pair of duplications are in the same orientation assign +, otherwise assign -. All the pairwise alignments are from the whole genome assembly comparison (WGAC) database.
